# Supplementary material for: The Aftermath of Long-Term Cigarette Smoking on Telomere Length and Mitochondrial DNA Copy Number in Human Cumulus Cells Prior to In Vitro Fertilization—A Pilot Study
Source: Antioxidants (Basel). 2022 Sep 19;11(9):1841. doi: 10.3390/antiox11091841 (PMC9495883; doi:10.3390/antiox11091841)
Supplement: Supplementary file 1 [file antioxidants-11-01841-s001.zip]

Archive with 1 entries (1 files):
- antioxidants-1878387-supplementary.pdf
